# Supplementary material for: Dual inhibition of atypical PKC signaling and PI3K/Akt signaling dysregulates c-Myc to induce apoptosis in clear cell Renal Cell Carcinoma
Source: Front Oncol. 2024 Jan 15;13:1213715. doi: 10.3389/fonc.2023.1213715 (PMC10823017; doi:10.3389/fonc.2023.1213715)
Supplement: Supplementary file 1 [file Table_1.xlsx]

## Sheet: Sheet1
	Caki-1
		E-cadherin	B-actin	%Expression of Protein
	Control	1.52851e+09	571035	100
	BYL	1.58655e+09	602019	103.797
	BYL+ICA	1.90809e+09	702232	124.833
	ICA-1	1.69178e+09	628762	110.681
	N.B. No E-cadherin band was detected in 786-0 cells
